# Supplementary material for: Cardiac Gene Expression Knockdown Using Small Inhibitory RNA-Loaded Microbubbles and Ultrasound
Source: PLoS One. 2016 Jul 29;11(7):e0159751. doi: 10.1371/journal.pone.0159751 (PMC4966949; doi:10.1371/journal.pone.0159751)
Supplement: S3 Dataset — (XLSX) [file pone.0159751.s003.xlsx]

## Sheet: Sheet1
		Before MB Infusion	After MB Infusion		Before MB Infusion	After MB Infusion
	frequency (MHz)	power (V^2)	power (V^2)		power (dB)	power (dB)
	0	3.19319e-05	4.48165e-05		-44.9578	-43.4856
	0.0976563	2.77629e-05	3.88568e-05		-45.5653	-44.1053
	0.195313	1.83091e-05	2.53658e-05		-47.3733	-45.9575
	0.292969	9.44173e-06	1.27261e-05		-50.2495	-48.953
	0.390625	4.43158e-06	5.52056e-06		-53.5344	-52.5802
	0.488281	2.72961e-06	2.91619e-06		-55.639	-55.3518
	0.585938	2.48041e-06	2.34194e-06		-56.0548	-56.3042
	0.683594	2.54389e-06	2.28645e-06		-55.945	-56.4084
	0.78125	2.6341e-06	2.36809e-06		-55.7937	-56.256
	0.878906	2.86272e-06	2.62306e-06		-55.4322	-55.8119
	0.976563	3.50081e-06	3.23193e-06		-54.5583	-54.9054
	1.07422	4.78524e-06	4.50798e-06		-53.201	-53.4602
	1.17188	6.61489e-06	6.73491e-06		-51.7948	-51.7167
	1.26953	8.39143e-06	9.75739e-06		-50.7616	-50.1067
	1.36719	9.35924e-06	1.27451e-05		-50.2876	-48.9466
	1.46484	9.27371e-06	1.46633e-05		-50.3275	-48.3377
	1.5625	8.67781e-06	1.52809e-05		-50.6159	-48.1585
	1.66016	8.67578e-06	1.60236e-05		-50.6169	-47.9524
	1.75781	1.09301e-05	2.02417e-05		-49.6137	-46.9375
	1.85547	1.73511e-05	3.21786e-05		-47.6067	-44.9243
	1.95313	2.79042e-05	5.37666e-05		-45.5433	-42.6949
	2.05078	3.85062e-05	8.14164e-05		-44.1447	-40.8929
	2.14844	4.39223e-05	0.000107783		-43.5732	-39.6745
	2.24609	4.43064e-05	0.000128202		-43.5353	-38.9211
	2.34375	4.62563e-05	0.000143437		-43.3483	-38.4334
	2.44141	5.48798e-05	0.000154282		-42.6059	-38.1168
	2.53906	6.62943e-05	0.000156063		-41.7852	-38.067
	2.63672	7.05413e-05	0.000142154		-41.5156	-38.4724
	2.73438	6.17738e-05	0.000112649		-42.092	-39.4827
	2.83203	4.38562e-05	7.68297e-05		-43.5797	-41.1447
	2.92969	2.5832e-05	4.63566e-05		-45.8784	-43.3389
	3.02734	1.37762e-05	2.72249e-05		-48.6087	-45.6503
	3.125	7.97168e-06	1.82621e-05		-50.9845	-47.3845
	3.22266	5.92869e-06	1.52581e-05		-52.2704	-48.165
	3.32031	5.57158e-06	1.48872e-05		-52.5402	-48.2719
	3.41797	5.78782e-06	1.5559e-05		-52.3749	-48.0802
	3.51563	5.99466e-06	1.66576e-05		-52.2224	-47.7839
	3.61328	6.03761e-06	1.78935e-05		-52.1913	-47.473
	3.71094	5.983e-06	1.8913e-05		-52.2308	-47.2324
	3.80859	5.75699e-06	1.9141e-05		-52.398	-47.1804
	3.90625	5.20144e-06	1.81161e-05		-52.8388	-47.4194
	4.00391	4.39692e-06	1.5961e-05		-53.5685	-47.9694
	4.10156	3.63872e-06	1.33181e-05		-54.3905	-48.7556
	4.19922	3.11416e-06	1.08382e-05		-55.0666	-49.6504
	4.29688	2.78731e-06	8.846e-06		-55.5481	-50.5325
	4.39453	2.55948e-06	7.38786e-06		-55.9185	-51.3148
	4.49219	2.39204e-06	6.40801e-06		-56.2123	-51.9328
	4.58984	2.28783e-06	5.85513e-06		-56.4058	-52.3246
	4.6875	2.25301e-06	5.68669e-06		-56.4724	-52.4514
	4.78516	2.28226e-06	5.79579e-06		-56.4164	-52.3689
	4.88281	2.33939e-06	5.97218e-06		-56.309	-52.2387
	4.98047	2.3664e-06	5.99521e-06		-56.2591	-52.222
	5.07813	2.34107e-06	5.77182e-06		-56.3059	-52.3869
	5.17578	2.30879e-06	5.36807e-06		-56.3662	-52.7018
	5.27344	2.33248e-06	4.92636e-06		-56.3218	-53.0747
	5.37109	2.42608e-06	4.56261e-06		-56.151	-53.4079
	5.46875	2.5532e-06	4.30815e-06		-55.9291	-53.6571
	5.56641	2.66461e-06	4.11011e-06		-55.7437	-53.8615
	5.66406	2.71567e-06	3.88314e-06		-55.6612	-54.1082
	5.76172	2.68418e-06	3.59573e-06		-55.7119	-54.4421
	5.85938	2.61236e-06	3.33565e-06		-55.8297	-54.7682
	5.95703	2.60563e-06	3.25876e-06		-55.8409	-54.8695
	6.05469	2.73571e-06	3.41792e-06		-55.6293	-54.6624
	6.15234	2.94083e-06	3.65426e-06		-55.3153	-54.372
	6.25	3.06102e-06	3.717e-06		-55.1413	-54.2981
	6.34766	2.98978e-06	3.50005e-06		-55.2436	-54.5593
	6.44531	2.7704e-06	3.123e-06		-55.5746	-55.0543
	6.54297	2.53116e-06	2.78816e-06		-55.9668	-55.5468
	6.64063	2.35534e-06	2.60835e-06		-56.2795	-55.8363
	6.73828	2.24124e-06	2.5686e-06		-56.4951	-55.903
	6.83594	2.1613e-06	2.59164e-06		-56.6528	-55.8643
	6.93359	2.1131e-06	2.60838e-06		-56.7508	-55.8363
	7.03125	2.1115e-06	2.59275e-06		-56.7541	-55.8624
	7.12891	2.15858e-06	2.56185e-06		-56.6583	-55.9145
	7.22656	2.22845e-06	2.5475e-06		-56.52	-55.9389
	7.32422	2.28046e-06	2.56046e-06		-56.4198	-55.9168
	7.42188	2.29749e-06	2.58142e-06		-56.3875	-55.8814
	7.51953	2.30606e-06	2.58502e-06		-56.3713	-55.8754
	7.61719	2.34122e-06	2.56282e-06		-56.3056	-55.9128
	7.71484	2.40409e-06	2.52672e-06		-56.1905	-55.9744
	7.8125	2.48412e-06	2.51182e-06		-56.0483	-56.0001
	7.91016	2.62708e-06	2.58604e-06		-55.8053	-55.8737
	8.00781	2.94916e-06	2.83344e-06		-55.303	-55.4769
	8.10547	3.51744e-06	3.27358e-06		-54.5377	-54.8498
	8.20313	4.16871e-06	3.7589e-06		-53.8	-54.2494
	8.30078	4.52407e-06	4.00541e-06		-53.4447	-53.9735
	8.39844	4.31778e-06	3.82675e-06		-53.6474	-54.1717
	8.49609	3.69395e-06	3.33798e-06		-54.3251	-54.7652
	8.59375	3.06452e-06	2.84479e-06		-55.1364	-55.4595
	8.69141	2.70454e-06	2.5427e-06		-55.6791	-55.947
	8.78906	2.5875e-06	2.40661e-06		-55.8712	-56.1859
	8.88672	2.5543e-06	2.34025e-06		-55.9273	-56.3074
	8.98438	2.50337e-06	2.31173e-06		-56.0147	-56.3606
	9.08203	2.42056e-06	2.32803e-06		-56.1608	-56.3301
	9.17969	2.32478e-06	2.37167e-06		-56.3362	-56.2495
	9.27734	2.22888e-06	2.40864e-06		-56.5191	-56.1823
	9.375	2.14101e-06	2.42318e-06		-56.6938	-56.1561
	9.47266	2.08728e-06	2.41937e-06		-56.8042	-56.163
	9.57031	2.11106e-06	2.40548e-06		-56.755	-56.188
	9.66797	2.23101e-06	2.38912e-06		-56.515	-56.2176
	9.76563	2.40678e-06	2.37705e-06		-56.1856	-56.2396
	9.86328	2.56032e-06	2.37564e-06		-55.9171	-56.2422
	9.96094	2.63202e-06	2.39715e-06		-55.7971	-56.203
	10.0586	2.6204e-06	2.45747e-06		-55.8163	-56.0951
	10.1563	2.58061e-06	2.55226e-06		-55.8828	-55.9308
	10.2539	2.57913e-06	2.63992e-06		-55.8853	-55.7841
	10.3516	2.63177e-06	2.66658e-06		-55.7975	-55.7405
	10.4492	2.69127e-06	2.61744e-06		-55.7004	-55.8212
	10.5469	2.71031e-06	2.54061e-06		-55.6698	-55.9506
	10.6445	2.69965e-06	2.50977e-06		-55.6869	-56.0037
	10.7422	2.70078e-06	2.5544e-06		-55.6851	-55.9271
	10.8398	2.71826e-06	2.62972e-06		-55.6571	-55.8009
	10.9375	2.71288e-06	2.66231e-06		-55.6657	-55.7474
	11.0352	2.66033e-06	2.62008e-06		-55.7506	-55.8168
	11.1328	2.58675e-06	2.53388e-06		-55.8725	-55.9621
	11.2305	2.53321e-06	2.46133e-06		-55.9633	-56.0883
	11.3281	2.50503e-06	2.43808e-06		-56.0119	-56.1295
	11.4258	2.47592e-06	2.45722e-06		-56.0626	-56.0956
	11.5234	2.43114e-06	2.48452e-06		-56.1419	-56.0476
	11.6211	2.38632e-06	2.48819e-06		-56.2227	-56.0412
	11.7188	2.36783e-06	2.45993e-06		-56.2565	-56.0908
	11.8164	2.39058e-06	2.42082e-06		-56.215	-56.1604
	11.9141	2.45578e-06	2.40748e-06		-56.0981	-56.1844
	12.0117	2.56313e-06	2.44482e-06		-55.9123	-56.1175
	12.1094	2.71879e-06	2.54011e-06		-55.6562	-55.9515
	12.207	2.92225e-06	2.70364e-06		-55.3428	-55.6805
	12.3047	3.14242e-06	2.9343e-06		-55.0274	-55.325
	12.4023	3.31688e-06	3.16268e-06		-54.7927	-54.9995
	12.5	3.38355e-06	3.26146e-06		-54.7063	-54.8659
